# Supplementary material for: Carbonic Anhydrase IX-Targeted α-Radionuclide Therapy with 225Ac Inhibits Tumor Growth in a Renal Cell Carcinoma Model
Source: Pharmaceuticals (Basel). 2022 May 2;15(5):570. doi: 10.3390/ph15050570 (PMC9142961; doi:10.3390/ph15050570)
Supplement: Supplementary file 1 [file pharmaceuticals-15-00570-s001.zip]

Archive with 1 entries (1 files):
- pharmaceuticals-1638236-supplementary.pdf
